# Supplementary material for: Low-Valent-Tungsten-Catalyzed Aerobic Oxidative Cross-Dehydrogenative Coupling Reaction
Source: Molecules. 2023 Dec 13;28(24):8071. doi: 10.3390/molecules28248071 (PMC10745622; doi:10.3390/molecules28248071)
Supplement: Supplementary file 1 [file molecules-28-08071-s001.zip]

Archive with 1 entries (1 files):
- molecules-2706661-supplementary.pdf
